# Supplementary material for: A chitinase with two catalytic domains is required for organization of the cuticular extracellular matrix of a beetle
Source: PLoS Genet. 2018 Mar 28;14(3):e1007307. doi: 10.1371/journal.pgen.1007307 (PMC5891080; doi:10.1371/journal.pgen.1007307)
Supplement: S1 Table — (XLSX) [file pgen.1007307.s001.xlsx]

## Sheet: Sheet1
Table S1. Accession numbers of group III chitinases in insects and arthropods used for phylogenetic analysis.
Abbreviation	Species	Accession number	Subphylum	Class	Order
Tcas	Tribolium castaneum	ABG47445		Insecta	Coleoptera
Ofur	Ostrinia furnacalis	AGX32025		Insecta	Lepidoptera
Msex	Manduca sexta	Msex2.03556		Insecta	Lepidoptera
Sexi	Spdoptera exigua	AFM38213		Insecta	Lepidoptera
Pxyl	Plutella xylostella	AFI55112		Insecta	Lepidoptera
Bmor	Bombyx mori	XP_004922005		Insecta	Lepidoptera
Nvit	Nasonia vitripennis	XP_001604515		Insecta	Hymenoptera
Amel	Apis mellifera	XP_396925		Insecta	Hymenoptera
Aech	Acromyrmex echinatior	EGI61144		Insecta	Hymenoptera
Hsal	Harpegnathos saltator	EFN89634		Insecta	Hymenoptera
Agam	Anopheles gambiae	XP_308858		Insecta	Diptera
Dmel	Drosophila melanogaster	NP_647768		Insecta	Diptera
Znev	Zootermopsis nevadensis	XP_021925881		Insecta	Isoptera
Phum	Pediculus humanus corporis	XP_002425481		Insecta	Phthiraptera
Ocin	Orchesella cincta	ODM96379	Hexapoda	Entognatha	Collembola
Fcan	Folsomia candida	XP_021950872	Hexapoda	Entognatha	Collembola
Dmag	Daphnia magna	KZS20416	Crustacea	Branchiopoda	Cladocera
Dpul	Daphnia pulex	EFX88295	Crustacea	Branchiopoda	Cladocera
Ptri	Portunus trituberculatus	AKE49856	Crustacea	Malacostraca	Decapoda
Hazt	Hyalella azteca	XP_018011729	Crustacea	Malacostraca	Amphipoda
Tjap	Tigriopus japonicus	AQZ26768	Crustacea	Maxillopoda	Harpacticoida
Lsal	Lepeophtheirus salmonis	AIE45495	Crustacea	Maxillopoda	Siphonostomatoida
Tcin	Tetranychus cinnabarinus	APA05224	Chelicerata	Arachnida	Trombidiformes
Ssca	Sarcoptes scabiei	KPM07848	Chelicerata	Arachnida	Sarcoptiformes
Hlon	Haemaphysalis longicornis	BAC06447	Chelicerata	Arachnida	Ixodida
Isca	Ixodes scapularis	XP_002399313	Chelicerata	Arachnida	Ixodida
Gocc	Galendromus occidentalis	XP_018494142	Chelicerata	Arachnida	Mesostigmata
Ptep	Parasteatoda tepidariorum	XP_021004493	Chelicerata	Arachnida	Araneae
Lpol	Limulus polyphemus	XP_013777160	Chelicerata	Merostomata	Xiphosurida
